# Supplementary material for: Whole-Genome Sequence Analysis of Italian Honeybees (Apis mellifera)
Source: Animals (Basel). 2021 May 2;11(5):1311. doi: 10.3390/ani11051311 (PMC8147450; doi:10.3390/ani11051311)
Supplement: Supplementary file 1 [file animals-11-01311-s001.zip]

Archive with 1 entries (1 files):
- animals-1164495-supplementary.pdf
